# Supplementary material for: A Module-Level Polygenic Risk Score-Based NetWAS Framework for Identifying AD Genetic Modules Mediated by Amygdala: An ADNI Study
Source: Int J Mol Sci. 2025 Jun 24;26(13):6060. doi: 10.3390/ijms26136060 (PMC12249635; doi:10.3390/ijms26136060)
Supplement: Supplementary file 1 [file ijms-26-06060-s001.zip]

Archive with 1 entries (1 files):
- ijms-3668290-supplementary.pdf
